# Supplementary material for: Modularized Perturbation of Alternative Splicing Across Human Cancers
Source: Front Genet. 2019 Apr 3;10:246. doi: 10.3389/fgene.2019.00246 (PMC6463002; doi:10.3389/fgene.2019.00246)
Supplement: Table S1 — Detailed splicing events within each of the 51 splicing modules. Each event is named as “gene::eventID::eventType”. [file Table_1.XLSX]

## Sheet: Sheet1
Module	Events
BLCA_M1	HES4::6::RI, CCNL2::160::ES, KLHL21::482::RI, TMEM201::564::AT, PADI4::852::AT, NIPAL3::1109::AT, CSMD2::1687::AT, CLSPN::1731::AT, OSCP1::1777::AT, ATP6V0B::2510::ES, LEPR::3297::AT, PTGER3::3416::AT, RABGGTB::3514::ES, USP33::3534::ES, ODF2L::3668::AT, TGFBR3::3746::ES, RNPC3::3907::AA, FAM102B::3940::AT, ST7L::4207::AT, ADAM15::7905::ES, PYHIN1::8389::AT, DCAF8::8441::ES, USP21::8566::ES, PTPR…
BLCA_M2	HES4::5::ES, TMEM201::565::AT, MAD2L2::665::ES, PADI4::851::AT, CAPZB::906::ES, VWA5B1::923::AT, NIPAL3::1111::AT, CLSPN::1730::AT, OSCP1::1778::AT, PTPRF::2189::ES, CYB5RL::3129::AT, LEPR::3295::AT, PTGER3::3412::AT, FAM102B::3941::AT, ADORA3::4174::AT, ST7L::4205::AT, PYHIN1::8390::AT, PTPRC::9320::AT, NFASC::9492::AT, NTPCR::10317::AT, ITIH5::10715::AT, HSPA14::10831::AT, CREM::11237::AT, CXCL…
BLCA_M3	PPIE::1901::AT, PPCS::2075::AD, SCP2::3045::ES, CYB5RL::3128::AT, INADL::3237::AT, ADORA3::4175::AT, FDPS::8074::AA, NFASC::9493::AT, FAM72A::9578::AT, NEK2::9717::AT, COX20::10475::ES, ZNF670::10509::AT, ITIH5::10716::AT, MLLT10::10971::AT, PARD3::11207::AT, CDH23::12058::AT, HPS1::12760::AT, MPPED2::14794::AT, NUDT22::16591::AD, ANKRD42::18050::AT, VWA5A::19211::AT, THYN1::19549::AD, RBP5::2007…
BLCA_M4	PPIE::1902::AT, ADAM15::7897::ES, ADAM15::7898::ES, FAM72A::9577::AT, NEK2::9718::AT, SRP9::9994::ME, ZNF670::10507::AT, MLLT10::10970::AT, PARD3::11208::AT, RTKN2::11871::AT, CDH23::12059::AT, CDH23::12060::AT, PSAP::12067::AA, RPS24::12295::ES, RPS24::12296::ES, MPPED2::14793::AT, CELF1::15763::AA, LTBP3::16865::ES, ZNF384::19923::ES, RBP5::20077::AT, C12orf73::24076::ES, MPHOSPH8::25400::AT, A…
BRCA_M1	ARHGEF11::8338::ES, EZH2::82155::RI, RDM1::40349::AT, MRPL55::10081::RI, TP53I3::52811::RI, CHCHD4::63518::ES, SNX14::76924::ES, PCLO::80262::AT, ECHDC2::3030::ES, SRSF11::3392::ES, DUSP12::8733::AA, DCAF6::8886::ES, PPP1R1A::22194::AT, LRR1::27428::ES, NEIL3::71226::AT, ZNF695::10501::AT, CSAD::21952::ES, KIAA1468::45699::ME, TIA1::53874::ES, ATAD3A::176::AA, PLEKHM2::767::ES, HMGA2::22877::AT, …
BRCA_M2	RDM1::40348::AT, TSC2::33194::ES, RALGAPA1::27239::ES, RHOT1::40189::ES, KRBOX1::64326::AT, NEIL3::71227::AT, ZNF695::10502::AT, MEIS3::50645::AA, FAM228B::52815::ES, PICALM::18172::ES, HMGA2::22880::AT, ACAN::32395::AT, DTNA::45099::ES, CLK4::74871::ES, LETM2::83398::AT, MORN1::252::AT, RPP38::10863::ES, ZMIZ1::12300::ES, PRKCDBP::14097::ES, COL12A1::76773::ES, TNFRSF10C::83065::AT, ABHD14B::651…
BRCA_M3	MRPL55::10116::ES, MRPL55::10146::ES, ATXN2L::35846::ES, PCLO::80263::AT, PPP1R1A::22195::AT, KRBOX1::64325::AT, KIF13A::75457::ES, CELF2::10739::RI, DMPK::50522::ES, NUMB::28288::ES, EXOC7::43571::ES, BICD2::86883::RI, MORN1::253::AT, RPS15::46486::ES, ICAM3::47503::RI, ENO3::38619::AT, CRELD1::63293::RI, PFN2::67256::AA, ANKRD33B::71570::ES, BCO2::18750::AT, SERPINB5::45717::AT, SPTAN1::87772::…
BRCA_M4	DERL3::61333::AA, KLC1::29476::ES, GLUL::9148::AD, KLC1::29485::ES, SLMAP::65394::ES, ST7::81563::ES, AP2B1::40319::ES, DNM1L::21045::ES, TMEM5::22852::ES, NDEL1::39189::ES, ABHD3::44778::AD, NIN::27495::ES, ENO3::38620::AT, BCO2::18749::AT, SERPINB5::45716::AT, VEGFA::76328::ES, ESR2::27867::AT, CANT1::43973::RI, RTBDN::47875::AA, LRRFIP2::63960::ES, SYNRG::40526::ES, SEC16A::88176::ES, TMEM145:…
COAD_M1	HES2::400::AT, NIPAL3::1111::AT, S100PBP::1636::AT, PPIE::1902::AT, NASP::2754::ES, SCP2::3045::ES, CYB5RL::3129::AT, ODF2L::3672::AA, RHOC::4247::ES, CXCL12::11343::AT, DNAJB12::12090::RI, DNAJB12::12091::RI, PPP3CB::12153::AT, RPS24::12295::ES, RPS24::12296::ES, LRRC27::13493::AT, CHID1::13806::AT, TTC17::15454::AT, SUV420H1::17294::AT, TMEM126B::18122::ES, TROAP::21551::AT, SMUG1::22125::RI, M…
COAD_M2	DVL1::141::AD, HES2::401::AT, NIPAL3::1109::AT, ADAM15::7903::ES, CD55::9631::AT, CD55::9632::AT, CD46::9663::ES, KIAA1217::11000::RI, PARD3::11207::AT, PARD3::11208::AT, CXCL12::11342::AT, PPP3CB::12154::AT, CNNM2::12983::AT, CNNM2::12984::AT, ZNF511::13541::AT, CD44::15143::ES, TTC17::15455::AT, SF1::16681::AA, SUV420H1::17293::AT, UGGT2::26129::AT, ANKRD10::26270::AT, PPP2R5C::29317::AT, CCPG1…
COAD_M3	S100PBP::1635::AT, PPIE::1901::AT, CYB5RL::3128::AT, ZNF124::10516::AT, USP6NL::10750::AT, CAMK1D::10772::AT, LRRC27::13494::AT, CHID1::13807::AT, CHEK1::19311::AT, C12orf76::24405::AT, RPL6::24584::AD, ENTPD5::28353::AT, IL32::33389::RI, ZNF771::36105::AT, PHLPP2::37475::AT, KIAA0513::37877::AT, DEF8::38180::AT, FBXL20::40641::AT, ATP5G1::42240::AD, KIAA1328::45284::AT, SERPINB5::45716::AT, ZNF4…
COAD_M4	NASP::2706::ES, USP6NL::10751::AT, CAMK1D::10773::AT, ZNF511::13540::AT, RASSF7::13690::RI, CTTN::17404::ES, CHEK1::19312::AT, CALCOCO1::22108::RI, RHOF::24897::AT, SRSF5::28158::AA, RHOT2::32938::RI, ATXN2L::35854::RI, CDK10::38115::RI, SCRN2::42120::RI, SRSF2::43661::RI, MBD1::45514::AA, QTRT1::47582::RI, DNM2::47587::ES, ZNF431::48754::AT, LENG8::51898::RI, DNMT3A::52856::AT, CGREF1::52933::AT…
ESCA_M1	HES2::401::AT, KAZN::734::AT, NBPF1::836::ES, CLSPN::1731::AT, C1orf122::1842::AD, PPIE::1902::AT, LEPRE1::2106::RI, NASP::2754::ES, CDC42SE1::7556::ES, PI4KB::7591::ES, UBAP2L::7814::AT, RUSC1::8080::RI, ZC3H11A::9461::AD, NFASC::9492::AT, FAM72A::9577::AT, NEK2::9718::AT, C1orf131::10273::AA, SDCCAG8::10458::ES, MAP3K8::11122::AT, RPS24::12296::ES, KIF20B::12497::AT, HPS1::12761::AT, ABLIM1::13…
ESCA_M2	HES2::400::AT, KAZN::733::AT, CLSPN::1730::AT, PPIE::1901::AT, PPCS::2075::AD, SCP2::3045::ES, HSPB11::3097::AT, PTGER3::3413::AT, TUFT1::7640::ES, YY1AP1::8104::AA, NFASC::9493::AT, FAM72A::9578::AT, NEK2::9717::AT, SEC61A2::10760::AT, NUDT5::10768::AT, MAP3K8::11123::AT, KIF20B::12498::AT, HPS1::12760::AT, FAM160A2::14080::AT, RTN4RL2::15843::AT, SUV420H1::17293::AT, BICD1::21020::AT, NDUFA12::…
HNSC_M1	CCNL2::160::ES, TMEM201::564::AT, EPHB2::1026::RI, UBXN11::1249::AT, CSMD2::1687::AT, CLSPN::1731::AT, TTC39A::2950::AT, SCP2::3045::ES, LEPR::3297::AT, PTGER3::3416::AT, RABGGTB::3514::ES, USP33::3534::ES, TGFBR3::3746::ES, ADORA3::4175::AT, CHTOP::7748::AD, TPM3::7789::AT, FAM72A::9578::AT, TP53BP2::9930::ES, CELF2::10739::RI, KIAA1217::11000::RI, SYT15::11437::AA, RTKN2::11870::AT, LDB3::12422…
HNSC_M2	TMEM201::565::AT, INADL::3239::AT, LEPR::3295::AT, PTGER3::3415::AT, ADORA3::4174::AT, FMO5::7369::AT, TPM3::7791::AT, ADAM15::7897::ES, NFASC::9492::AT, FAM72A::9577::AT, ZNF670::10507::AT, CXCL12::11343::AT, ZFAND4::11367::AT, RPS24::12295::ES, RPS24::12296::ES, RPS24::12297::AA, LDB3::12421::AT, AKIP1::14280::RI, PLEKHA7::14509::AT, MPPED2::14793::AT, PPP1CA::17183::ES, SUV420H1::17294::AT, C2…
HNSC_M3	CLSTN1::575::ES, UBXN11::1250::AT, CSMD2::1690::AT, CLSPN::1730::AT, TTC39A::2951::AT, ECHDC2::3022::AT, ECHDC2::3024::ES, INADL::3237::AT, FMO5::7367::AT, ECM1::7482::ES, TRIM46::7951::AT, TRIM46::7953::AT, NFASC::9493::AT, CD46::9652::ES, CD46::9663::ES, MRPL55::10116::ES, MRPL55::10127::ES, MRPL55::10146::ES, CXCL12::11342::AT, BUB3::13390::AA, PLEKHA7::14508::AT, HTATIP2::14713::RI, MPPED2::1…
KICH_M1	PRDM2::722::AT, DNAJC16::763::AT, FBLIM1::773::AT, C1orf63::1145::ES, C1orf63::1146::AA, TMEM234::1575::ES, CSMD2::1689::AT, BMP8B::1911::AT, ECHDC2::3025::AA, CYB5RL::3128::AT, LEPR::3297::AT, SRSF11::3382::ES, PTGER3::3413::AT, TGFBR3::3746::ES, PRPF38B::3947::ES, DRAM2::4136::AD, ADORA3::4175::AT, MOV10::4225::ES, SLC16A1::4265::AT, GDAP2::4378::AT, FMO5::7367::AT, TARS2::7475::ES, PI4KB::7600…
KICH_M2	HES2::400::AT, MAD2L2::665::ES, PRDM2::721::AT, KAZN::733::AT, DNAJC16::765::AT, PLEKHM2::767::ES, FBLIM1::772::AT, VWA5B1::923::AT, C1orf213::1056::RI, MTFR1L::1210::AA, MECR::1426::AA, S100PBP::1635::AT, BMP8B::1912::AT, SCMH1::2047::ES, SZT2::2177::AT, ECHDC2::3024::ES, SSBP3::3144::ES, LEPR::3295::AT, SRSF11::3380::RI, PTGER3::3415::AT, FAM102B::3941::AT, ADORA3::4174::AT, FMO5::7369::AT, SV2…
KICH_M3	DVL1::141::AD, HES2::401::AT, KAZN::734::AT, S100PBP::1636::AT, CSMD2::1687::AT, MACF1::1881::ES, SCMH1::2053::ES, SZT2::2176::AT, ATP6V0B::2510::ES, CYB5RL::3129::AT, ODF2L::3672::AA, FAM102B::3940::AT, SLC16A1::4266::AT, GDAP2::4377::AT, PDE4DIP::4410::AT, SV2A::7410::AT, SNX27::7646::AA, PFKFB2::9617::AT, C4BPB::9625::AT, MRPL55::10111::ES, MRPL55::10117::ES, MRPL55::10127::ES, MRPL55::10137::…
KIRC_M1	CCNL2::155::AT, WRAP73::320::RI, KLHL21::481::RI, KLHL21::482::RI, ERRFI1::533::RI, TMEM201::564::AT, CLSTN1::575::ES, NMNAT1::589::AT, EXOSC10::644::RI, EXOSC10::645::RI, EXOSC10::647::ES, PRDM2::722::AT, KAZN::734::AT, VWA5B1::923::AT, EPHB2::1026::RI, C1orf213::1055::RI, C1orf63::1145::ES, C1orf63::1147::ES, UBXN11::1249::AT, FAM76A::1344::ES, SRSF4::1425::ES, ZSCAN20::1678::AT, CLSPN::1731::A…
KIRC_M2	CCNL2::157::AT, TMEM201::565::AT, NMNAT1::590::AT, PRDM2::721::AT, KAZN::733::AT, NBPF1::836::ES, VWA5B1::924::AT, UBXN11::1250::AT, ZSCAN20::1679::AT, CLSPN::1730::AT, MACF1::1881::ES, MACF1::1883::ES, ZNF684::2009::AT, ECHDC2::3022::AT, ACOT11::3146::AT, LEPR::3295::AT, PTGER3::3415::AT, NOTCH2NL::4437::AT, FMO5::7369::AT, SV2A::7411::AT, ENSA::7494::AT, PYHIN1::8390::AT, NR1I3::8622::AT, UAP1:…
KIRC_M3	DVL1::141::AD, AJAP1::352::AT, AJAP1::353::AT, KIF1B::601::AT, KIF1B::602::AT, CASZ1::621::AT, CASZ1::622::AT, PLEKHM2::767::ES, ATPIF1::1381::RI, ODF2L::3675::ES, FNBP1L::3788::RI, ABI1::11038::ES, FAM13C::11827::AT, FAM13C::11829::AT, CDH23::12060::AT, PPP3CB::12155::ES, RPS24::12297::AA, ADD3::13077::ES, PLEKHA1::13355::ES, BCCIP::13431::AT, SLC35C1::15509::RI, CTNND1::15935::ES, MARK2::16544:…
KIRP_M1	C1orf159::13::AD, KLHL21::482::RI, TMEM201::564::AT, RBP7::592::ES, CASZ1::621::AT, TARDBP::635::ES, EXOSC10::647::ES, MAD2L2::665::ES, VWA5B1::923::AT, EPHB2::1026::RI, NIPAL3::1109::AT, C1orf63::1145::ES, C1orf63::1147::ES, UBXN11::1249::AT, TMEM234::1569::RI, TMEM234::1575::ES, CSMD2::1687::AT, CLSPN::1731::AT, PPCS::2075::AD, LEPRE1::2106::RI, ATP6V0B::2510::ES, SCP2::3045::ES, CYB5RL::3128::…
KIRP_M2	TMEM201::565::AT, CASZ1::622::AT, DNAJC16::763::AT, DNAJC16::765::AT, VWA5B1::924::AT, NIPAL3::1111::AT, UBXN11::1250::AT, ATPIF1::1381::RI, CSMD2::1689::AT, CLSPN::1730::AT, NASP::2706::ES, ECHDC2::3022::AT, ECHDC2::3024::ES, CYB5RL::3129::AT, ACOT11::3146::AT, LEPR::3295::AT, GDAP2::4377::AT, GDAP2::4378::AT, FMO5::7369::AT, ENSA::7494::AT, TSTD1::8526::ES, NR1I3::8622::AT, TROVE2::9253::AT, TN…
LIHC_M1	CASZ1::621::AT, CLCN6::686::AT, CLSPN::1730::AT, PPCS::2075::AD, NASP::2706::ES, SCP2::3045::ES, CYB5RL::3128::AT, LEPR::3297::AT, TGFBR3::3746::ES, GSTM2::4061::AT, ADORA3::4175::AT, MSTO1::8092::AD, NR1I3::8624::AT, NFASC::9493::AT, FAM72A::9578::AT, PFKFB2::9617::AT, NEK2::9717::AT, COX20::10475::ES, EFCAB2::10479::AT, PRTFDC1::11016::AT, RTKN2::11869::AT, RTKN2::11870::AT, AIFM2::12030::AT, C…
LIHC_M2	CASZ1::622::AT, CSMD2::1687::AT, CLSPN::1731::AT, ECHDC2::3024::ES, CYB5RL::3129::AT, LEPR::3295::AT, ADORA3::4174::AT, PDE4DIP::4410::AT, NR1I3::8622::AT, UAP1::8750::ES, NFASC::9492::AT, FAM72A::9577::AT, PFKFB2::9616::AT, NEK2::9718::AT, SPRTN::10277::RI, EFCAB2::10480::AT, PRTFDC1::11017::AT, FAM13C::11829::AT, RTKN2::11871::AT, AIFM2::12029::AT, CDH23::12060::AT, PPP3CB::12153::AT, RPS24::12…
LIHC_M3	SLC35G1::12567::AT, MPPED2::14794::AT, AHNAK::16348::AT, PVRL1::19147::AT, DCN::23655::AT, RBM19::24646::AT, SRSF5::28158::AA, ZSCAN2::32289::AT, NPIPA5::34149::AD, SCIMP::38666::AT, THRA::40840::AT, OXLD1::44143::AD, ENOSF1::44462::AT, ATP8B3::46543::AT, MFSD12::46695::AT, ZNF20::47777::AT, EMR2::48028::AT, ZNF568::49433::AT, TMEM91::50052::RI, PTGIR::50570::AT, DACT3::50576::AT, RPS9::51823::ES…
LIHC_M4	EPHB2::1026::RI, CSMD2::1689::AT, ECHDC2::3022::AT, ADAM15::7903::ES, ADAM15::7904::ES, CDH23::12059::AT, SLC35G1::12570::AT, BCCIP::13431::AT, MPPED2::14793::AT, AHNAK::16347::AT, PVRL1::19149::AT, IL32::33418::AA, SCIMP::38667::AT, GABARAP::38867::AD, SPECC1::39790::AT, MYO19::40482::AA, ZNF397::45144::AT, ATP8B3::46544::AT, ZNF20::47778::AT, ZNF333::48017::AT, EMR2::48029::AT, ZNF568::49431::A…
LUAD_M1	TMEM201::565::AT, CLSTN1::575::ES, CASZ1::622::AT, PRDM2::722::AT, FHAD1::749::AT, PLEKHM2::767::ES, PADI4::851::AT, C1orf213::1055::RI, NIPAL3::1111::AT, RCC1::1388::ES, TMEM234::1567::AT, AK2::1651::AT, CSMD2::1687::AT, CLSPN::1731::AT, CYB5RL::3129::AT, ACOT11::3146::AT, INADL::3239::AT, LEPR::3295::AT, PTGER3::3415::AT, ODF2L::3675::ES, ADORA3::4174::AT, TDRKH::7663::RI, ADAM15::7903::ES, ADA…
LUAD_M2	ICMT::385::ES, ERRFI1::533::RI, PADI4::852::AT, EPHB2::1026::RI, MACF1::1881::ES, ACOT11::3145::AT, PTGER3::3416::AT, RABGGTB::3514::ES, USP33::3534::ES, TGFBR3::3746::ES, HIST2H2BF::7400::AT, PRPF3::7468::ES, SNX27::7646::AA, ADAM15::7905::ES, KIAA0907::8136::RI, PRRC2C::8988::ES, GLUL::9148::AD, CFH::9275::AT, KDM5B::9420::ES, RCOR3::9709::ES, ENAH::9989::ES, NTPCR::10316::AT, LGALS8::10382::ES…
LUAD_M3	TMEM201::564::AT, CASZ1::621::AT, PRDM2::721::AT, FHAD1::747::AT, NIPAL3::1109::AT, TMEM234::1568::AT, AK2::1650::AT, CLSPN::1730::AT, PPCS::2075::AD, OSBPL9::2979::ES, SCP2::3045::ES, CYB5RL::3128::AT, SSBP3::3144::ES, LEPR::3297::AT, ADORA3::4175::AT, PI4KB::7599::ES, TRIM46::7953::AT, YY1AP1::8104::AA, UAP1::8751::ES, NFASC::9493::AT, FAM72A::9578::AT, NEK2::9717::AT, RPP38::10863::ES, PARD3::…
LUSC_M1	C1orf86::247::AT, HES2::400::AT, TMEM201::565::AT, CLSTN1::575::ES, CLSTN1::576::ES, FBXO44::657::ES, PRDM2::722::AT, FHAD1::747::AT, PLEKHM2::767::ES, SZRD1::808::ES, PADI4::851::AT, USP48::996::AT, KDM1A::1032::ES, NIPAL3::1111::AT, C1orf63::1145::ES, C1orf63::1147::ES, RCC1::1388::ES, TMEM234::1567::AT, AK2::1651::AT, CLSPN::1731::AT, OSBPL9::2969::ES, ECHDC2::3024::ES, LRP8::3058::ES, CYB5RL:…
LUSC_M2	DVL1::141::AD, TMEM201::564::AT, PRDM2::721::AT, USP48::997::AT, NIPAL3::1109::AT, TMEM234::1568::AT, AK2::1650::AT, CSMD2::1687::AT, CLSPN::1730::AT, STK40::1774::ES, MACF1::1881::ES, PPCS::2075::AD, OSBPL9::2979::ES, SCP2::3045::ES, CYB5RL::3128::AT, SSBP3::3144::ES, INADL::3237::AT, LEPR::3297::AT, GBP3::3709::AD, CLCC1::3983::ES, ADORA3::4175::AT, SLC16A1::4266::AT, GDAP2::4378::AT, FMO5::736…
LUSC_M3	ATAD3A::176::AA, C1orf86::246::AT, HES2::401::AT, CASZ1::621::AT, CASZ1::622::AT, FBXO44::660::ES, MAD2L2::665::ES, FHAD1::749::AT, PADI4::852::AT, EPHB2::1026::RI, PTPRF::2190::ES, ACOT11::3145::AT, ACOT11::3146::AT, PTGER3::3416::AT, SLC44A5::3480::AT, SLC44A5::3481::AT, USP33::3534::ES, TGFBR3::3746::ES, SV2A::7410::AT, SV2A::7411::AT, ADAM15::7905::ES, DCAF8::8441::ES, DCAF8::8446::AD, GLUL::…
PRAD_M1	DVL1::141::AD, HES2::401::AT, KIF1B::602::AT, EXOSC10::647::ES, C1orf213::1055::RI, C1orf213::1056::RI, C1orf63::1146::AA, UBXN11::1249::AT, CCDC28B::1562::RI, ZSCAN20::1678::AT, ATP6V0B::2510::ES, SSBP3::3144::ES, ACOT11::3145::AT, LEPR::3297::AT, PTGER3::3416::AT, TGFBR3::3746::ES, GSTM2::4057::AT, SV2A::7410::AT, ADAM15::7895::ES, ADAM15::7903::ES, ADAM15::7904::ES, ASH1L::8088::ES, KIAA0907::…
PRAD_M2	HES2::400::AT, CLSTN1::575::ES, KIF1B::601::AT, UBXN11::1250::AT, ZSCAN20::1679::AT, ACOT11::3146::AT, LEPR::3295::AT, PTGER3::3412::AT, GSTM2::4061::AT, SV2A::7411::AT, C1orf85::8221::AT, DNAH14::9969::AT, OBSCN::10197::AT, HSPA14::10831::AT, CDH23::12060::AT, PPP3CB::12153::AT, PCGF5::12510::AT, SLC35G1::12567::AT, ZNF215::14189::AT, ARRB1::17833::ES, FAT3::18278::AT, ACAD8::19553::AA, RIMKLB::…
PRAD_M3	CDCA3::19984::AT, WDR66::24918::AT, PNKD::57462::AT, PNKD::57463::AT, SLC26A1::68436::AT, SLC26A1::68437::AT, NEIL3::71226::AT, ADAMTS12::71686::AT, ADAMTS2::74891::AT, ADAMTS2::74892::AT, ADCY1::79596::AT
READ_M1	DVL1::141::AD, TNFRSF14::289::AA, KIF1B::602::AT, MAD2L2::665::ES, UBXN11::1250::AT, TINAGL1::1476::RI, PPIE::1901::AT, PPCS::2075::AD, ECHDC2::3022::AT, ECHDC2::3025::AA, CYB5RL::3128::AT, RHOC::4235::AA, ISG20L2::8306::RI, CFH::9276::AT, NFASC::9493::AT, CD55::9632::AT, NTPCR::10316::AT, ZNF124::10516::AT, USP6NL::10751::AT, RPP38::10863::ES, CXCL12::11342::AT, PPP3CB::12154::AT, CNNM2::12983::…
READ_M2	UBXN11::1249::AT, NASP::2706::ES, RNPC3::3907::AA, ADAM15::7894::AD, ADAM15::7905::ES, DCAF8::8441::ES, CFH::9275::AT, CD55::9631::AT, ZNF692::10557::RI, CXCL12::11344::AT, RPS24::12295::ES, CNNM2::12984::AT, VWA2::13198::AT, RASSF7::13690::RI, FAM160A2::14081::AD, SLC39A13::15747::RI, CTTN::17404::ES, NADSYN1::17428::ES, CACNA2D4::19676::AT, VAMP1::19865::RI, ATF7::22094::AT, ATF7::22095::AT, CA…
READ_M3	KIF1B::601::AT, AGTRAP::672::ES, SZRD1::806::ES, SZRD1::808::ES, PPIE::1902::AT, PTPRF::2190::ES, CYB5RL::3129::AT, ODF2L::3672::AA, RHOC::4247::ES, ADAM15::7896::ES, ADAM15::7903::ES, ADAM15::7904::ES, NFASC::9492::AT, CD46::9652::ES, NTPCR::10317::AT, USP6NL::10750::AT, CXCL12::11343::AT, PPP3CB::12153::AT, RPS24::12296::ES, LRRC27::13493::AT, CHID1::13806::AT, TTC17::15454::AT, PPP1CA::17183::…
STAD_M1	CCNL2::160::ES, SLC35E2B::207::ES, C1orf213::1056::RI, SCMH1::2057::ES, USP33::3534::ES, SV2A::7410::AT, ZNF687::7588::ES, PI4KB::7599::ES, CHTOP::7748::AD, KIAA0907::8136::RI, ISG20L2::8306::RI, DCAF8::8441::ES, ERO1LB::10369::AT, KIAA1217::11009::ES, PLCE1::12579::AT, MPPED2::14794::AT, CSTF3::14886::RI, FBXO3::14929::RI, LDLRAD3::15419::ES, PLCB3::16608::AT, TCIRG1::17288::RI, NUMA1::17518::ES…
STAD_M2	DVL1::141::AD, OSCP1::1777::AT, PPCS::2075::AD, SCP2::3045::ES, LEPR::3297::AT, ODF2L::3668::AT, ADORA3::4175::AT, UBAP2L::7813::AT, ADAM15::7903::ES, ADAM15::7904::ES, FDPS::8074::AA, GLUL::9148::AD, CFH::9275::AT, ELK4::9560::AT, FAM72A::9578::AT, CD34::9668::AA, RCOR3::9709::ES, ZNF670::10509::AT, CXCL12::11342::AT, CXCL12::11344::AT, SYT15::11435::AT, PPP3CB::12154::AT, RPS24::12297::AA, ADD3…
STAD_M3	CLSTN1::575::ES, CLSTN1::576::ES, OSCP1::1778::AT, C1orf122::1842::AD, MACF1::1883::ES, PTPRF::2189::ES, ITGB3BP::3266::ES, LEPR::3295::AT, ADORA3::4174::AT, SV2A::7411::AT, UBAP2L::7814::AT, CFH::9276::AT, ATP2B4::9450::ES, ELK4::9561::AT, FAM72A::9577::AT, ERO1LB::10370::AT, ZNF670::10507::AT, SVIL::11116::ES, CXCL12::11343::AT, PSAP::12067::AA, PPP3CB::12153::AT, CAMK2G::12249::ES, VCL::12254:…
STAD_M4	ODF2L::3671::AT, SYT15::11433::AT, HTATIP2::14711::RI, TMX2::15920::ES, PLCB3::16609::AT, CACNA2D4::19676::AT, PPP1R12A::23532::ES, CCDC41::23728::AT, IKBIP::23865::AT, SPTB::27908::AT, NME4::32879::ES, KCTD13::35989::AT, ATP9B::46232::AT, TXNL4A::46282::ES, ZNF233::50311::AT, MEIS3::50642::AT, ASAP2::52611::ES, C20orf96::58438::AT, MANBAL::59340::ES, CCDC157::61733::AT, SBF1::62828::ES, MFI2::68…
STAD_M5	C1orf213::1055::RI, CLSPN::1730::AT, CLSPN::1731::AT, ECHDC2::3022::AT, NOTCH2NL::4437::AT, NOTCH2NL::4438::AT, ADAM15::7897::ES, NEK2::9717::AT, NEK2::9718::AT, CTTN::17404::ES, NRG4::31913::AT, LUC7L::32847::AD, ZNF720::36287::RI, KIAA1257::66688::AT, KIAA1257::66689::AT, ADAMTS2::74891::AT, ADAMTS2::74892::AT, MYO6::76802::ES, TRIM73::80115::AT, TRIM73::80116::AT, BMP1::82992::AA, LYNX1::85365…
THCA_M1	ACOT7::392::AT, HES2::401::AT, CASZ1::622::AT, ATPIF1::1381::RI, CLSPN::1730::AT, CLSPN::1731::AT, BMP8B::1912::AT, CYB5RL::3129::AT, PTGER3::3416::AT, ODF2L::3671::AT, SLC16A1::4265::AT, FMO5::7367::AT, SV2A::7410::AT, TRIM46::7951::AT, C1orf85::8222::AT, CFH::9276::AT, PTPRC::9321::AT, NEK2::9718::AT, GPATCH2::9839::AT, PCNXL2::10326::RI, MAP3K8::11122::AT, CXCL12::11342::AT, RTKN2::11871::AT, …
THCA_M2	ACOT7::393::AT, HES2::400::AT, CASZ1::621::AT, BMP8B::1911::AT, SCP2::3045::ES, CYB5RL::3128::AT, ODF2L::3668::AT, TGFBR3::3746::ES, SLC16A1::4266::AT, SV2A::7411::AT, TRIM46::7953::AT, ASH1L::8088::ES, C1orf85::8221::AT, CFH::9275::AT, PTPRC::9320::AT, NEK2::9717::AT, GPATCH2::9838::AT, ZNF124::10516::AT, MAP3K8::11123::AT, CXCL12::11343::AT, NUTM2D::12451::AT, PLEKHA7::14508::AT, SAA2::14580::A…
UCEC_M1	THAP3::486::AT, TMEM201::564::AT, KIF1B::602::AT, DFFA::616::AT, CASZ1::621::AT, PRDM2::722::AT, NIPAL3::1109::AT, TMEM234::1568::AT, S100PBP::1635::AT, AK2::1650::AT, AGO3::1740::AT, PPIE::1901::AT, NASP::2754::ES, ECHDC2::3022::AT, SCP2::3045::ES, ACOT11::3146::AT, LEPR::3297::AT, ST7L::4207::AT, ENSA::7493::AT, TDRKH::7662::AT, ADAM15::7903::ES, ADAM15::7904::ES, ADAM15::7905::ES, KIAA0907::81…
UCEC_M2	THAP3::487::AT, TMEM201::565::AT, DFFA::617::AT, CASZ1::622::AT, PRDM2::721::AT, NIPAL3::1111::AT, TMEM234::1567::AT, AK2::1651::AT, AGO3::1741::AT, PPCS::2075::AD, NASP::2706::ES, LEPR::3295::AT, MIER1::3338::RI, FNBP1L::3788::RI, ST7L::4205::AT, ENSA::7494::AT, TDRKH::7661::AT, UBAP2L::7814::AT, NIT1::8555::AT, UCHL5::9240::AT, ELK4::9561::AT, GPATCH2::9839::AT, ZNF670::10507::AT, HSPA14::10831…
UCEC_M3	PARK7::528::AD, KIF1B::601::AT, S100PBP::1636::AT, PPIE::1902::AT, ACOT11::3145::AT, C1orf43::7808::ES, ADAM15::7894::AD, C1orf85::8222::AT, CFH::9275::AT, FAM72A::9578::AT, CD46::9652::ES, COX20::10475::ES, ZNF124::10514::AT, RPP38::10861::AT, DNAJB12::12090::RI, KIF20B::12497::AT, BUB3::13390::AA, HRAS::13685::ES, POLR2L::13788::AT, CHID1::13806::AT, ZDHHC24::17065::AT, AAMDC::17980::ES, APLP2:…
